# Supplementary material for: Identification of Carboxylesterase Genes Implicated in Temephos Resistance in the Dengue Vector Aedes aegypti
Source: PLoS Negl Trop Dis. 2014 Mar 20;8(3):e2743. doi: 10.1371/journal.pntd.0002743 (PMC3961196; doi:10.1371/journal.pntd.0002743)
Supplement: Table S1 — Microarray validation by RT-qPCR. Validation was performed on six transcripts found significantly up- and down-regulated by microarray in the two comparisons NS 2 Unexp vs P and NS2 Exp vs P. 95% confidence intervals were calculated for qPCR fold changes. Significant fold changes between NS2 and P are marked with ¥ and significant fold changes between NS2 and NO are marked with ¤. (XLSX) [file pntd.0002743.s003.xlsx]

## Sheet: Table_S1
Sup. table 1: Sup. Table 1: Microarray validation by RT-qPCR. Validation was performed on six transcripts found significantly up- and down-regulated by microarray in the two comparisons NS 2 Unexp vs P and NS2 Exp vs P. 95% confidence intervals were calculated for qPCR fold changes. Significant fold changes between NS2 and P are marked with ¥ and significant fold changes between NS2 and NO are ma…
		qPCR				Microarray
Transcript	Strain	Fold change	2-ddCt LCI	2-ddCt Ucl		Fold change	Adjusted P-value
CCae3A	Phatthalung	1	0.89	1.11
	New-Orleans	2.6	0.4	4.8
	Nakhon Sawan Unexposed	492.22 ¥ ¤	398.23	586.21		68.52	3.42e-06
	Nakhon Sawan Exposed	611.45 ¥ ¤	499.3	723.6		90.97	7.36e-05
CYP6M11	Phatthalung	1	0.83	1.17
	New-Orleans	0.45	0.34	0.56
	Nakhon Sawan Unexposed	0.52 ¥ ¤	0.43	0.61		0.33	7.93e-06
	Nakhon Sawan Exposed	0.39 ¥	0.25	0.53		0.27	0.00134
AAEL005045 (ABC transporter)	Phatthalung	1	0.78	1.22
	New-Orleans	1.95	1.23	2.67
	Nakhon Sawan Unexposed	0.41 ¥ ¤	0.3	0.52		0.29	0.000223
	Nakhon Sawan Exposed	0.41 ¥ ¤	0.37	0.44		0.27	0.000749
CYP6Z8	Phatthalung	1	0.74	1.26
	New-Orleans	5.21	3.09	7.32
	Nakhon Sawan Unexposed	9.61 ¥ ¤	8.32	10.9		7.85	9.48e-06
	Nakhon Sawan Exposed	13.58 ¥ ¤	9.37	17.79		10.06	0.0013
CYP6Z9	Phatthalung	1	0	2.24
	New-Orleans	3.6	2.35	4.85
	Nakhon Sawan Unexposed	1.32	0.9	1.75		17.93	1.83e-05
	Nakhon Sawan Exposed	0.45	0	1.15		18.44	0.00013
CYP9M9	Phatthalung	1	0.62	1.38
	New-Orleans	2.05	1.13	2.97
	Nakhon Sawan Unexposed	4.83 ¥ ¤	3.87	5.79		2.86	8.5e-05
	Nakhon Sawan Exposed	4.36 ¥	2.37	6.35		4.03	0.00348
