# Supplementary material for: Identification of Carboxylesterase Genes Implicated in Temephos Resistance in the Dengue Vector Aedes aegypti
Source: PLoS Negl Trop Dis. 2014 Mar 20;8(3):e2743. doi: 10.1371/journal.pntd.0002743 (PMC3961196; doi:10.1371/journal.pntd.0002743)
Supplement: Table S3 — List of CYPs commonly found in both RS and CS comparisons. (XLSX) [file pntd.0002743.s005.xlsx]

## Sheet: Table_S3
Sup. Table 3: List of CYPs commonly found in both RS and and CS comparisons.
		NS 2 exposed vs P (RS)			NS 2 unexposed vs P (CS)
Transcript ID	Description	FC	Corrected p-val		FC	Corrected p-val	FC RS/CS
AAEL003380-RA	cytochrome p450 CYP4H28	20.8827	0.000328366		10.2575	6.39307e-05	2.03584
AAEL007473-RA	cytochrome p450 CYP6AH1	24.4784	0.000498405		17.1388	2.40921e-05	1.42824
AAEL001807-RA	cytochrome p450 CYP9M9	4.03148	0.00347563		2.86255	8.49807e-05	1.40835
AAEL009131-RA	cytochrome p450 CYP6Z8	10.0596	0.00129647		7.84557	9.48127e-06	1.2822
AAEL014594-RA	cytochrome p450 CYP301A1	2.47435	0.000916611		2.01871	0.00028778	1.22571
AAEL008846-RA	cytochrome p450 CYP9J32	3.36495	0.000813622		2.78104	0.000361868	1.20996
AAEL006989-RA	cytochrome p450 CYP6AG7	3.21972	0.000654879		2.73521	0.000102175	1.17714
AAEL006793-RA	cytochrome p450 CYP9J9	3.31032	0.000330396		2.96008	0.000105659	1.11832
AAEL014614-RA	cytochrome p450 CYP9J9 v2	6.99207	0.000134638		6.32229	3.97071e-05	1.10594
AAEL014605-RA	cytochrome p450 CYP9J9 v3	3.35392	0.000418005		3.04599	0.000136275	1.1011
AAEL006798-RA	cytochrome p450 CYP9J10	9.46453	0.000157724		8.8665	3.24709e-06	1.06745
AAEL005006-RA	cytochrome p450 CYP6CD1	4.2234	0.00110297		3.99282	0.00117638	1.05775
AAEL014411-RA	cytochrome p450 CYP304B3	7.05989	0.000336039		6.73995	0.000127437	1.04747
AAEL014608-RA	cytochrome p450 CYP9J8 v2	4.09689	0.000127342		3.93711	0.000272195	1.04058
AAEL006805-RA	cytochrome p450 CYP9J2	7.26177	0.000187885		7.05951	4.34929e-05	1.02865
AAEL009129-RA	cytochrome p450 CYP6Z9	18.4376	0.000129789		17.9301	1.82566e-05	1.02831
AAEL003748-RA	cytochrome p450 CYP9AE1	2.44416	0.00310493		2.40751	3.05019e-05	1.01522
AAEL006811-RA	cytochrome p450 CYP9J8	3.92662	0.000129789		3.9024	0.000257084	1.00621
AAEL007798-RA	cytochrome p450 CYP4K3	2.11602	0.00284293		2.13194	0.000397502	0.992536
AAEL002633-RA	cytochrome p450 CYP9J31	3.3872	0.00024892		3.4476	6.48951e-05	0.98248
AAEL014678-RA	cytochrome p450 CYP6F2	2.1887	0.00272967		2.22958	8.14422e-05	0.981665
AAEL002031-RA	cytochrome p450 CYP12F7	3.71339	0.000336226		3.83527	1.76844e-05	0.968221
AAEL006814-RA	cytochrome p450 CYP9J20	2.03852	0.0011874		2.11713	2.0397e-05	0.962873
AAEL014612-RA	cytochrome p450 CYP9J21 v2	4.62243	0.000129789		4.88075	2.13908e-05	0.947073
AAEL002638-RA	cytochrome p450 CYP9J6	3.02752	0.000170386		3.20209	7.65432e-06	0.945485
AAEL014606-RA	cytochrome p450 CYP9J7	24.7518	0.000112781		26.96	2.17541e-06	0.918095
AAEL014607-RA	cytochrome p450 CYP9J27 v2	8.85593	0.000424438		9.71218	0.000118223	0.911838
AAEL002005-RA	cytochrome p450 CYP12F6	4.68602	7.78397e-05		5.24204	4.42531e-05	0.89393
AAEL017217-RA	cytochrome p450 CYP9J21	2.75665	0.000455431		3.11439	8.75255e-05	0.885133
AAEL008638-RA	cytochrome p450 CYP9A1	2.27779	0.000577148		2.61018	0.00565544	0.872659
AAEL009125-RA	cytochrome p450 CYP6M10	2.5181	0.000868432		2.9743	0.000355658	0.846618
AAEL001960-RA	cytochrome p450 CYP12F6 v2	3.89958	0.000147572		4.70573	4.50564e-05	0.828687
AAEL010154-RA	cytochrome p450 CYP4AR2	5.94621	0.000209343		7.17822	5.5416e-05	0.828369
AAEL014893-RA	cytochrome p450 CYP6BB2	3.20163	0.00219906		3.95924	8.97972e-06	0.808647
AAEL014616-RA	cytochrome p450 CYP9J27	5.64777	0.000181331		7.23801	0.000276423	0.780293
AAEL014609-RA	cytochrome p450 CYP9J26	3.05101	0.000493649		3.97658	0.00013549	0.767246
AAEL012492-RA	cytochrome p450 CYP6AA5	2.01007	0.000297999		2.73991	0.000406888	0.733627
AAEL009132-RA	cytochrome p450 CYP6Y3	2.37972	0.00101297		3.33956	5.71791e-06	0.712583
AAEL007816-RA	cytochrome p450 CYP4D23	3.28899	0.000363174		4.89337	4.41041e-05	0.672132
AAEL014619-RA	cytochrome p450 CYP9J22 v2	2.02679	0.00473602		3.39325	1.4504e-05	0.597299
AAEL014019-RA	cytochrome p450 CYP4J16	2.29808	0.00102863		4.43788	0.000103534	0.517833
