# Supplementary material for: Identification of Carboxylesterase Genes Implicated in Temephos Resistance in the Dengue Vector Aedes aegypti
Source: PLoS Negl Trop Dis. 2014 Mar 20;8(3):e2743. doi: 10.1371/journal.pntd.0002743 (PMC3961196; doi:10.1371/journal.pntd.0002743)
Supplement: Table S4 — List of transcripts significantly commonly found in both RS and CS comparisons with fold changes higher than 1.25 times in RS compared to RC fold changes. (XLSX) [file pntd.0002743.s006.xlsx]

## Sheet: Table_S4
Sup. Table 4: List of transcripts significantly commonly found in both RS and and CS comparisons with fold changes higher than 1.25 times in RS compared to RC fold changes.
		NS 2 exposed vs P (RS)				NS 2 unexposed vs P (CS)
Transcript ID	Description	FC	Regulation	Corrected p-value	P-value	FC	Regulation	Corrected p-value	P-value	FC RS/CS
AAEL013446-RA	hypothetical protein AaeL_AAEL013446 [Aedes aegypti]	34.9369	up	0.000842198	0.000188107	15.0147	up	0.000799414	0.000320675	2.32685
AAEL015154-RA	hypothetical protein AaeL_AAEL015154 [Aedes aegypti]	35.2775	up	0.000918106	0.000215747	15.4035	up	0.000736881	0.000289009	2.29023	2 mosquito specific paralogous genes
AAEL007793-RA	alkyldihydroxyacetonephosphate synthase	6.45862	up	0.000346573	3.75433e-05	3.03318	up	0.000117374	2.51003e-05	2.12932
AAEL003380-RA	cytochrome p450 CYP4H28	20.8827	up	0.000328366	3.3154e-05	10.2575	up	6.39307e-05	9.90321e-06	2.03584
AAEL007880-RA	ornithine decarboxylase	6.20469	up	0.00120356	0.000326698	3.48962	up	0.000850516	0.00034429	1.77804
AAEL013231-RA	hypothetical protein AaeL_AAEL013231 [Aedes aegypti]	21.4028	up	0.000127342	1.8602e-06	12.1537	up	8.54302e-05	1.5546e-05	1.76101
AAEL000374-RA	cysteine-rich venom	5.87938	up	0.00050978	7.9821e-05	3.36344	up	3.94623e-05	4.5171e-06	1.74803
AAEL005428-RA	kda midgut protein	23.8906	up	0.000924666	0.00021845	13.9139	up	2.65168e-05	2.30158e-06	1.71703
AAEL008411-RA	serine collagenase 1	3.73972	up	0.000395149	4.8268e-05	2.18459	up	0.000102768	2.05537e-05	1.71187
AAEL007458-RA	amino acid transporter	20.277	up	0.000147572	3.50203e-06	11.8571	up	2.3574e-05	1.80865e-06	1.71012
AAEL010682-RA	armadillo repeat-containing protein 4	15.8739	up	0.00297622	0.00119	9.3309	up	0.00340662	0.00182231	1.70122
AAEL006097-RA	Carboxylesterase CCEglt1K	4.2603	up	0.000699482	0.000139231	2.51859	up	3.2476e-05	3.24138e-06	1.69154
AAEL004814-RA	Potassium dependent sodium exchanger	3.7051	up	0.000722714	0.000147695	2.25554	up	0.00604699	0.00355943	1.64267
AAEL008775-RA	hypothetical protein AaeL_AAEL008775 [Aedes aegypti]	8.1045	up	0.000396689	4.89914e-05	5.0026	up	0.000783228	0.000312401	1.62006
AAEL011470-RA	cis,cis-muconate transport protein MucK, putative [Source:VB External Description;Acc:AAEL011470]	9.27862	up	0.000240526	1.47798e-05	5.81139	up	0.00430012	0.00239264	1.59663
AAEL001263-RA	hypothetical protein AaeL_AAEL001263 [Aedes aegypti]	10.5872	up	0.000504007	7.79291e-05	6.68602	up	0.00334274	0.0017835	1.58348
AAEL006971-RA	hypothetical protein AaeL_AAEL006971 [Aedes aegypti]	4.91778	up	7.36179e-05	5.99657e-08	3.13305	up	0.00107794	0.000459912	1.56965
AAEL002124-RA	serine protease	4.094	up	0.00142089	0.000423217	2.63373	up	0.000643684	0.000244624	1.55445
AAEL002187-RA	cuticle protein	8.08305	up	0.000310034	2.85268e-05	5.20936	up	0.000509638	0.000182092	1.55164
AAEL012341-RA	lipase 3	9.85561	up	0.000112781	1.06371e-06	6.35789	up	3.01913e-05	2.81506e-06	1.55014
AAEL011806-RA	glucose dehydrogenase	5.03153	up	0.000257138	1.8535e-05	3.24714	up	5.17821e-05	7.0264e-06	1.54953
AAEL004905-RA	monocarboxylate transporter	3.29557	up	0.000703286	0.000140795	2.13464	up	0.00204149	0.000999722	1.54386
AAEL012757-RA	kynurenine 3-monooxygenase	4.16529	up	0.00038151	4.48312e-05	2.71757	up	0.000544653	0.000197837	1.53272
AAEL006446-RA	trehalose-6-phosphate synthase 1	4.67303	up	0.000209389	1.06721e-05	3.06514	up	3.26654e-05	3.27273e-06	1.52457
AAEL000037-RA	serine protease 14	5.26257	up	0.00065943	0.000126671	3.46396	up	4.45517e-05	5.51864e-06	1.51924
AAEL008701-RA	myoinositol oxygenase	11.4368	up	0.000876616	0.000201117	7.53006	up	1.19808e-05	4.70755e-07	1.51882
AAEL008534-RA	---NA---	4.89143	up	0.000323407	3.20311e-05	3.23393	up	0.000736881	0.000288809	1.51253
AAEL014236-RA	hypothetical protein AaeL_AAEL014236 [Aedes aegypti]	18.669	up	0.000145879	3.378e-06	12.3768	up	8.22949e-06	2.329e-07	1.50839
AAEL005317-RB	isoform a	16.8758	up	7.36179e-05	1.90697e-07	11.2282	up	3.2476e-05	3.23682e-06	1.50298
AAEL014742-RA	ankyrin unc44	17.1959	up	0.000216928	1.15082e-05	11.5016	up	9.06781e-05	1.70358e-05	1.49508
AAEL009783-RA	cuticle	16.2368	up	0.00938688	0.00505341	10.8834	up	0.00163619	0.000766516	1.49188
AAEL003299-RA	gly-rich secreted peptide	5.14539	up	0.000258792	1.93302e-05	3.45034	up	0.000161635	3.91951e-05	1.49127
AAEL001902-RA	cysteine sulfinic acid decarboxylase	8.8102	up	0.0016161	0.00050777	5.92298	up	4.34929e-05	5.30027e-06	1.48746
AAEL008410-RA	helix-loop-helix transcription factor	4.15807	up	0.00024892	1.67361e-05	2.81097	up	0.000909887	0.000373151	1.47923
AAEL012194-RA	cysteine-rich venom	4.98551	up	0.000258792	1.93862e-05	3.37816	up	2.17997e-05	1.53686e-06	1.47581
AAEL006323-RA	protease m1 zinc metalloprotease	4.45905	up	0.000641227	0.000120229	3.02829	up	0.00484243	0.00275373	1.47246
AAEL009791-RA	cuticle	11.0347	up	0.00576205	0.00275254	7.523	up	0.00434319	0.00242154	1.4668
AAEL013327-RA	protein takeout	3.59986	up	0.0016344	0.000515842	2.47448	up	0.0051647	0.00296767	1.45479
AAEL010769-RA	serine protease serpin	3.18058	up	0.000474523	7.03862e-05	2.19259	up	0.00204324	0.00100084	1.4506
AAEL003816-RB	hypothetical protein AaeL_AAEL003816 [Aedes aegypti]	13.8595	up	0.00238423	0.00087529	9.58133	up	6.52205e-05	1.03908e-05	1.44652
AAEL014668-RA	ankyrin unc44	5.86063	up	0.000363874	4.08544e-05	4.0707	up	0.000737625	0.000289552	1.43971
AAEL010935-RA	gamma glutamyl transpeptidases	6.82511	up	7.84972e-05	4.03931e-07	4.75664	up	0.000109692	2.28012e-05	1.43486
AAEL004197-RA	hypothetical protein AaeL_AAEL004197 [Aedes aegypti]	5.7515	up	0.000845437	0.00018997	4.00899	up	0.000247274	6.97877e-05	1.43465
AAEL003280-RA	TRANSCRIPT NOT FOUND ON VECTORBASE	5.61789	up	0.0006862	0.000134852	3.91932	up	0.000164297	4.01455e-05	1.43338
AAEL007473-RA	cytochrome p450 CYP6AH1	24.4784	up	0.000498405	7.62563e-05	17.1388	up	2.40921e-05	1.94134e-06	1.42824
AAEL003721-RA	heterogeneous nuclear	15.8167	up	0.00104579	0.000265228	11.1041	up	0.000533308	0.000192705	1.4244
AAEL008176-RA	metallothionein 1	93.0662	up	0.000323407	3.21904e-05	65.5257	up	0.000322842	0.000100748	1.4203
AAEL000323-RA	cysteine-rich venom	42.1626	up	0.000183956	7.75309e-06	29.7312	up	1.23145e-05	4.99424e-07	1.41813
AAEL000871-RA	isoform b	6.24793	up	0.000210944	1.08851e-05	4.42037	up	1.72155e-05	9.30767e-07	1.41344
AAEL012563-RA	serine collagenase 1	2.92878	up	0.00226351	0.000811195	2.0753	up	0.00315345	0.00166258	1.41126
AAEL002833-RA	cathepsin l	9.66857	up	0.000397041	4.92775e-05	6.85596	up	3.46397e-05	3.6631e-06	1.41024
AAEL012228-RA	SspC, putative [Aedes aegypti]	3.59032	up	0.00104555	0.000264693	2.5484	up	0.00118061	0.00051714	1.40885
AAEL001807-RA	cytochrome p450 CYP9M9	4.03148	up	0.00347563	0.00145719	2.86255	up	8.49807e-05	1.53964e-05	1.40835
AAEL007551-RA	vacuolar protein sorting-associated protein (vps13d) [Source:VB External Description;Acc:AAEL007551]	3.86752	up	0.000552441	9.34723e-05	2.75689	up	0.000414846	0.000140309	1.40285
AAEL006102-RA	gelsolin precursor	6.1137	up	0.000997723	0.000245947	4.37257	up	7.47906e-05	1.25297e-05	1.39819
AAEL004292-RA	salivary secreted protein	11.0912	up	0.0012518	0.000347382	7.94517	up	0.000360155	0.000116396	1.39597
AAEL014904-RA	dead box atp-dependent rna helicase	4.09934	up	0.000239944	1.44343e-05	2.94924	up	2.07265e-05	1.39835e-06	1.38997
AAEL013591-RA	dynactin subunit 6	2.89729	up	0.000546084	9.05903e-05	2.08659	up	0.000194166	5.04271e-05	1.38853
AAEL003980-RA	component of oligomeric golgi complex	3.5422	up	0.002126	0.000745742	2.55318	up	0.00199419	0.000972782	1.38737
AAEL001295-RA	protein takeout	5.92821	up	0.000134531	2.54438e-06	4.28901	up	6.93156e-05	1.12524e-05	1.38219
AAEL001318-RA	cral trio domain-containing protein	9.96273	up	0.00226398	0.000812169	7.21615	up	0.000188082	4.84997e-05	1.38062
AAEL002292-RA	glucose transport	4.01029	up	0.000757997	0.000160663	2.90627	up	0.00031715	9.84908e-05	1.37987
AAEL003234-RA	mitochondrial cytochrome c oxidase subunit 6a isoform 1	10.3809	up	0.000434718	5.87471e-05	7.57739	up	7.07533e-05	1.15766e-05	1.36999
AAEL011461-RA	cuticle protein 6	11.912	up	0.000636914	0.000118608	8.69572	up	0.000448526	0.000155213	1.36987
AAEL014766-RA	hypothetical protein AaeL_AAEL014766 [Aedes aegypti]	3.02958	up	0.00160454	0.000502475	2.21985	up	0.000217989	5.84151e-05	1.36477
AAEL005419-RA	twinfilin	5.50889	up	0.000815856	0.000180724	4.04053	up	0.00171345	0.000811806	1.36341
AAEL011032-RA	hypothetical protein AaeL_AAEL011032 [Aedes aegypti]	10.1181	up	0.000752064	0.000158484	7.427	up	8.58924e-06	2.59359e-07	1.36234
AAEL007734-RA	---NA---	3.55854	up	0.00064215	0.00012061	2.62005	up	0.000180458	4.59183e-05	1.35819
AAEL005531-RA	venom allergen	3.86478	up	0.000297721	2.57524e-05	2.84608	up	0.000399814	0.000133356	1.35793
AAEL007562-RA	isoform a	4.21706	up	0.000271388	2.14463e-05	3.10587	up	0.000990639	0.000414153	1.35777
AAEL002619-RA	peritrophic matrix protein 9	4.40716	up	0.000928894	0.000221927	3.24755	up	0.000266552	7.75239e-05	1.35707
AAEL001528-RA	secretory phospholipase a2	3.50509	up	0.00515771	0.00240255	2.58492	up	0.00802349	0.00489316	1.35598
AAEL004972-RB	isoform i	5.59835	up	0.000112781	1.07779e-06	4.13911	up	0.000192326	4.97884e-05	1.35255
AAEL001511-RA	hypothetical protein AaeL_AAEL001511 [Aedes aegypti]	3.04704	up	0.00603629	0.00291609	2.26277	up	0.00711616	0.00428768	1.3466
AAEL009462-RA	hydroxyacylglutathione hydrolase	3.04921	up	0.000843332	0.000188773	2.28954	up	2.37242e-05	1.88527e-06	1.3318
AAEL009424-RA	serine threonine-protein kinase rio3 (rio kinase 3)	3.14638	up	0.000473602	6.99881e-05	2.36357	up	9.86814e-05	1.93373e-05	1.3312
AAEL002875-RA	conserved plasmodium protein	5.21316	up	0.00145369	0.000437246	3.92671	up	2.3654e-05	1.8439e-06	1.32762
AAEL005112-RA	carboxylesterase CCEAE3A	90.9652	up	7.36179e-05	2.30584e-07	68.5196	up	3.41664e-06	2.63316e-08	1.32758
AAEL013777-RA	hypothetical protein AaeL_AAEL013777 [Aedes aegypti]	2.86676	up	0.000396927	4.91174e-05	2.15983	up	0.000246384	6.94795e-05	1.32731
AAEL014889-RA	nadh:ubiquinone dehydrogenase	4.41092	up	0.000482738	7.2496e-05	3.32715	up	0.000159522	3.85554e-05	1.32573
AAEL001294-RA	hypothetical protein AaeL_AAEL001294 [Aedes aegypti]	3.66371	up	0.000437549	5.95371e-05	2.76407	up	8.86662e-05	1.64132e-05	1.32548
AAEL008793-RA	upf0183 protein cg7083-like	5.29389	up	0.000177843	6.64568e-06	3.99857	up	8.93433e-05	1.65838e-05	1.32395
AAEL008473-RA	cysteine-rich secretory protein-	4.31184	up	0.00380197	0.0016288	3.27677	up	0.00497884	0.00284451	1.31588
AAEL003443-RA	threonine dehydrogenase	4.47254	up	0.000107618	8.06027e-07	3.40856	up	4.84416e-05	6.30996e-06	1.31215
AAEL002191-RA	cuticle protein	5.19906	up	0.000375684	4.33078e-05	3.98275	up	0.000121455	2.62796e-05	1.30539
AAEL012204-RA	cysteine-rich venom	40.8532	up	0.000121411	1.41314e-06	31.3296	up	6.50042e-06	1.13336e-07	1.30398
AAEL015264-RA	carboxylesterase CCEAE6A	28.877	up	0.000301821	2.66221e-05	22.1464	up	7.34958e-06	1.37427e-07	1.30392
AAEL002860-RA	brain protein 44-like protein	17.3596	up	0.00313945	0.00128471	13.3227	up	0.000309582	9.53975e-05	1.30301
AAEL004704-RA	map kinase-interacting serine threonine kinase	4.26719	up	0.00133573	0.000385457	3.27532	up	0.0010585	0.00045068	1.30283
AAEL007913-RA	sulfotransferase	2.69021	up	0.00129647	0.00036713	2.0673	up	0.004193	0.00232085	1.30131
AAEL008193-RA	hypothetical protein AaeL_AAEL008193 [Aedes aegypti]	21.7989	up	0.000150019	3.67741e-06	16.7626	up	4.5055e-05	5.6322e-06	1.30045
AAEL006968-RA	hypothetical protein AaeL_AAEL006968 [Aedes aegypti]	6.30225	up	0.00050978	7.97951e-05	4.8473	up	1.02046e-05	3.46815e-07	1.30016
AAEL012882-RA	folylpolyglutamate synthase	6.74916	up	0.000258792	1.91811e-05	5.19164	up	0.000105206	2.13845e-05	1.3
AAEL001687-RA	adenylate cyclase	4.13488	up	0.000944436	0.000227951	3.19055	up	4.45541e-06	5.30387e-08	1.29598
AAEL011368-RA	sugar transporter	5.07869	up	0.000525655	8.43676e-05	3.92859	up	0.00361556	0.00195144	1.29275
AAEL010307-RA	probable chitinase 1	3.54482	up	0.000583156	0.000102527	2.74242	up	0.000201463	5.29792e-05	1.29259
AAEL014201-RA	chaperone protein	3.37591	up	0.00266084	0.00101387	2.62185	up	0.000343913	0.000109539	1.28761
AAEL010572-RA	mitogen-activated protein-binding protein-interacting protein	3.1037	up	0.000924752	0.000219293	2.41169	up	0.000781621	0.000311463	1.28694
AAEL002211-RA	cuticle protein	5.17716	up	0.000257138	1.83115e-05	4.0306	up	4.86711e-05	6.37059e-06	1.28446
AAEL012399-RA	d-beta-hydroxybutyrate mitochondrial	2.91644	up	0.00043665	5.91687e-05	2.27361	up	0.00376093	0.00204558	1.28274
AAEL006487-RA	sodium solute symporter	5.79361	up	0.000395626	4.83831e-05	4.51685	up	7.45647e-05	1.2473e-05	1.28267
AAEL002241-RA	cuticle protein	4.70539	up	0.00026652	2.07147e-05	3.66942	up	4.0489e-05	4.74204e-06	1.28232
AAEL009131-RA	cytochrome p450 CYP6Z8	10.0596	up	0.00129647	0.000367244	7.84557	up	9.48127e-06	3.06088e-07	1.2822
AAEL008096-RA	mitochondrial ornithine transporter	4.11487	up	0.000120555	1.34223e-06	3.21347	up	3.24317e-05	3.21244e-06	1.28051
AAEL004972-RA	isoform i	3.75803	up	0.000318889	2.99015e-05	2.9401	up	0.000419855	0.000142427	1.2782
AAEL002777-RA	protein fam177a1-like	12.4971	up	0.00115103	0.000305032	9.78998	up	0.000290654	8.7949e-05	1.27652
AAEL002211-RA	cuticle protein	9.26867	up	0.000161584	5.07858e-06	7.26304	up	1.93626e-05	1.18891e-06	1.27614
AAEL000038-RA	serine protease	3.30631	up	0.000256939	1.79648e-05	2.59165	up	0.000223305	6.0291e-05	1.27575
AAEL002229-RA	cuticle protein	4.79575	up	0.000318889	2.99402e-05	3.75972	up	1.92065e-05	1.16719e-06	1.27556
AAEL001032-RA	isoform a	2.878	up	0.000493893	7.47338e-05	2.26226	up	0.000556649	0.000202968	1.27218
AAEL002231-RA	cuticle	3.03934	up	0.00197303	0.000670085	2.39213	up	4.87912e-05	6.39875e-06	1.27056
AAEL009119-RA	cytochrome p450 pseudogene	5.3336	up	0.000309623	2.82217e-05	4.20475	up	5.58033e-06	7.82586e-08	1.26847
AAEL013473-RA	camp-specific -cyclic phosphodiesterase	2.53497	up	0.000407041	5.19648e-05	2.00526	up	0.00700186	0.00420996	1.26416
AAEL008494-RA	mitochondrial carnitine acylcarnitine carrier protein	3.84038	up	0.00019514	9.06125e-06	3.04142	up	8.35681e-05	1.5056e-05	1.26269
AAEL010263-RA	isoform a	24.7964	up	0.000203732	9.7746e-06	19.6378	up	6.19581e-06	9.96029e-08	1.26269
AAEL002589-RA	peritrophic matrix protein 14	5.83821	up	0.000341669	3.6126e-05	4.62815	up	5.95796e-06	9.03291e-08	1.26146
AAEL010292-RA	isoform e	3.17249	up	0.0095522	0.00515295	2.51618	up	0.000386354	0.000127646	1.26084
AAEL014909-RA	hypothetical protein AaeL_AAEL014909 [Aedes aegypti]	2.82892	up	0.000123467	1.67911e-06	2.24571	up	1.41092e-05	6.49653e-07	1.2597
AAEL014650-RA	mannose-binding protein-associated serine protease	2.8455	up	0.00133549	0.000384513	2.25913	up	0.00288819	0.00150485	1.25955
AAEL003799-RA	autophagy-specific gene 2	4.80969	up	0.000381608	4.51178e-05	3.82458	up	1.82266e-05	1.05123e-06	1.25757
AAEL001484-RA	chromosome region maintenance protein 1 exportin	3.56448	up	0.000135787	2.99456e-06	2.83842	up	0.000124318	2.72221e-05	1.2558
AAEL005628-RA	rna-binding protein nob1	2.6264	up	0.000291686	2.49872e-05	2.09843	up	2.29528e-05	1.72545e-06	1.2516
