# Supplementary material for: Identification of Carboxylesterase Genes Implicated in Temephos Resistance in the Dengue Vector Aedes aegypti
Source: PLoS Negl Trop Dis. 2014 Mar 20;8(3):e2743. doi: 10.1371/journal.pntd.0002743 (PMC3961196; doi:10.1371/journal.pntd.0002743)
Supplement: Table S5 — List of primers used for PCR and qPCR. (XLSX) [file pntd.0002743.s007.xlsx]

## Sheet: Table_S5
Sup. Table 5: List of primers used for PCR and qPCR
Primer name	Sequence	Annealing temperature
PCR
CCEae3a_full_F	ACTGCACAGAGGCAACAACA	66
CCEae3a_full_R	TTGCAATGCTCGATGAAGCAAA
qPCR
CYP6Z8_F	AGGTTGTGATCCCATTGC	58
CYP6Z8_R	ACCATTACGCCCATTCTG
CYP9M9_F	AAGGAGATTGGGAAATGATGTG	56
CYP9M9_R	TTGACAAACGCTTTCCATACTG
CYP6Z9_F	TTTGCCCTGGACTGCTTAG	56
CYP6Z9_R	GTTGCTGGATGAAATCTTTACG
CYP6M11_F	AGGTTAAGCAGGAGAGTG	55
CYP6M11_R	CCTTAGGCATAGTGTTCATC
Ae005045_F	CTGTCGATCACCTATGCGCT	60
Ae005045_R	TTCTTCCAGACGTTCCACCG
CCEae3a_F	TCTAAGAAACCCGAATATGACG	58
CCEae3a_R	TTGAGGAGGCACGAACAG
RPL8_F	CTGAAGGGAACCGTCAAGCAA	60
RPL8_R	TCGGCGGCAATGAACAACT
RPS7_F	GTTGGAGATGAACTCGGACCTG	58
RPS7_R	GCCTTCTTGCTGTTGAACTCG
RPL8_gene_amp_F	AATCGGTCTGATGCCGGAAG	60
RPL8_gene_amp_R	GACACGGGTACGCTTGGTAT
AAEL012167_gene_amp_F	ATCTCGTGGGGCAGGAAATG	60
AAEL012167_gene_amp_R	GGGGCAAATCTACCGAGTCC
Internal primers for CCEae3a sequencing
Forward primer1	TTGGTGAAAGTGCAGGTGGT
Forward primer2	TGCCTCCTCAATTGGCTGTT
Reverse primer1	CACGTAGTTTTCGGTTATGAAAGG
Reverse primer2	CACCACAATGACCCCCTCC
